# Supplementary material for: Diversity and Complexity of CTXΦ and Pre-CTXΦ Families in Vibrio cholerae from Seventh Pandemic
Source: Microorganisms. 2024 Sep 24;12(10):1935. doi: 10.3390/microorganisms12101935 (PMC11509585; doi:10.3390/microorganisms12101935)
Supplement: Supplementary file 1 [file microorganisms-12-01935-s001.zip]

Archive with 2 entries (2 files):
- SupplementrayS1-S4.pdf
- SupplementrayS5.xlsx
