# Supplementary material for: Diversity and Complexity of CTXΦ and Pre-CTXΦ Families in Vibrio cholerae from Seventh Pandemic
Source: Microorganisms. 2024 Sep 24;12(10):1935. doi: 10.3390/microorganisms12101935 (PMC11509585; doi:10.3390/microorganisms12101935)
Supplement: Supplementary file 1 [file microorganisms-12-01935-s001.zip › SupplementrayS5.xlsx]

## Sheet: Table S5.metadata
Table 1. metadata of isoaltes in this study
Tree_Order	Isolates	continent	country	year	wave	serotype	CTX_ctxA	CTX_ctxB1	CTX_ctxB3	CTX_ctxB7	tcpA-ET	tcp_ETVar1	tcp_ETVar4	tcpA_0619	VPI-1	VPI-2	VSPI	VSPII
1	VIB_AA0182AA_AS	Africa	Zambia		#N/A		1	0	1	0	1	0	0	0	94.0175	93.7178	100	91.3858
2	VIB_AA0194AA_AS	Africa	Zambia		Wave3		1	1	0	0	1	0	0	0	94.021	94.8006	99.8863	85.1602
3	VIB_AA0773AA_AS	Asia	India		#N/A		1	1	0	0	0	1	0	0	94.021	94.39	99.993	80.8592
4	VIB_AA0976AA_AS	Africa	Kenya		Wave3		1	1	0	0	1	0	0	0	94.0225	94.3885	99.993	85.158
5	VIB_AA1015AA_AS	North America	Mexico	2010	#N/A		1	0	1	0	1	0	0	0	94.021	94.8071	98.4183	60.8603
6	VIB_AA2228AA_AS	Africa	Democratic Republic of the Congo	2009	Wave3		1	1	0	0	1	0	0	0	94.0225	94.9341	99.8933	85.2477
7	VIB_AA2528AA_AS	Africa	Democratic Republic of the Congo		Wave3		1	1	0	0	1	0	0	0	94.021	95.0464	99.993	85.2027
8	VIB_AA2732AA_AS	Africa	Algeria	1986	Wave2		1	0	1	0	1	0	0	0	94.0235	95.0825	99.993	92.3476
9	VIB_AA2763AA_AS	Africa	Chad	1974	#N/A		1	0	1	0	1	0	0	0	94.0235	95.0983	99.993	91.3865
10	VIB_AA2947AA_AS	Africa	Angola	1995	#N/A		1	0	1	0	1	0	0	0	94.02	95.0781	98.4183	60.6045
11	VIB_AA2981AA_AS	Africa	Liberia	1996	Wave3		1	1	0	0	1	0	0	0	94.0225	95.0829	99.993	92.3421
12	VIB_AA3190AA_AS	Asia	China	2001	Wave2		1	0	1	0	0	0	1	0	94.016	32.3403	99.993	95.5226
13	VIB_AA3232AA_AS	Asia	China	1993	Wave2		1	0	1	0	1	0	0	0	94.0225	32.4601	99.993	91.3858
14	VIB_AA4110AA_AS	Asia	Indonesia	1957	Wave1		1	0	1	0	1	0	0	0	94.0185	95.5027	100	91.2094
15	VIB_AA4182AA_AS	Asia	Bangladesh	1994	Wave2		1	1	0	0	1	0	0	0	94.021	95.519	99.936	91.1795
16	VIB_AA4230AA_AS	Africa	Togo		Wave3		1	0	0	1	0	1	0	0	94.0185	94.8003	99.993	44.2386
17	VIB_AA5289AA_AS	Africa	Burundi	2001	Wave3		1	1	0	0	1	0	0	0	94.0225	94.8341	99.993	85.2443
18	VIB_AA5293AA_AS	Africa	Chad	2001	Wave3		1	1	0	0	1	0	0	0	94.02	95.1102	99.993	92.4045
19	VIB_AA5344AA_AS	Asia	Pakistan	2005	#N/A		1	1	0	0	0	1	0	0	94.02	95.1098	99.993	44.3051
20	VIB_AA5436AA_AS	Asia	Pakistan	1992	Wave2		1	1	0	0	1	0	0	0	94.0235	95.1102	99.993	91.3847
21	VIB_AA5464AA_AS	Asia	India	1992	Wave2		1	1	0	0	1	0	0	0	94.0235	95.0966	99.993	92.4105
22	VIB_AA5471AA_AS	Asia	Philippines	1961	#N/A		1	0	1	0	1	0	0	0	94.021	95.1102	100	91.3865
23	VIB_AA5478AA_AS	Asia	Sri Lanka	1981	Wave2		1	0	1	0	1	0	0	0	94.0175	95.0944	100	90.9472
24	VIB_AA5500AA_AS	Asia	India	1996	Wave3		1	1	0	0	1	0	0	0	94.0225	95.1102	99.993	92.4045
25	VIB_AA5587AA_AS	Asia	India	1994	Wave3		1	1	0	0	1	0	0	0	94.0225	95.1102	99.972	92.401
26	VIB_AA5592AA_AS	Asia	India	1998	Wave3		1	1	0	0	1	0	0	0	94.0225	94.9801	99.993	85.2408
27	VIB_AA5622AA_AS	Asia	India	1989	Wave2		0	0	0	0	1	0	0	0	94.0235	93.7447	99.972	91.3858
28	VIB_AA7998AA_AS	Asia	India	2017	Wave3		1	0	0	1	0	1	0	0	94.02	94.4437	99.993	44.2981
29	VIB_AA9508AA_AS	Africa	Tanzania		Wave3		1	0	0	1	0	1	0	0	95.653	94.1555	99.993	44.9971
30	VIB_AA9639AA_AS	North America	United States		Wave1		1	0	1	0	1	0	0	0	94.025	95.6932	100	90.8876
31	VIB_BA0110AA_AS	North America	Haiti	2013	Wave3		1	0	0	1	0	1	0	0	95.442	93.7446	99.993	44.7635
32	VIB_BA2157AA_AS	Asia	Bangladesh	1993	Wave1		1	0	1	0	1	0	0	0	93.9205	93.8417	99.8933	21.1171
33	VIB_CA1330AA_AS	Asia	India	2015	Wave3		1	0	0	1	0	1	0	0	94.0185	94.4861	99.922	44.9935
34	VIB_DA3208AA_AS	Africa	Tanzania	2012	Wave3		0	0	0	0	1	0	0	0	94.02	94.9589	99.993	84.854
35	VIB_DA4261AA_AS	Asia	India	1979	Wave1		1	0	1	0	1	0	0	0	94.0225	98.4435	99.993	91.3865
36	VIB_DA4963AA_AS	Asia	China	2018	Wave3		0	0	0	0	0	1	0	0	84.8315	94.5444	98.4218	39.3344
37	VIB_DA5357AA_AS		Ukraine	2011	Wave3		1	0	0	1	0	1	0	0	95.9016	93.2301	99.9004	44.3278
38	VIB_EA0762AA_AS	Asia	Bangladesh	2019	#N/A		1	0	0	1	0	1	0	0	94.02	94.4674	99.993	44.2491
39	VIB_EA2963AA_AS	Asia	Bangladesh		Wave3		1	1	0	0	0	1	0	0	94.021	93.7143	99.993	86.324
40	VIB_EA3136AA_AS	Asia	Bangladesh		Wave3		1	1	0	0	0	1	0	0	79.0167	93.1238	99.986	81.2111
41	VIB_EA3164AA_AS	Asia	Bangladesh		#N/A		1	0	0	1	0	1	0	0	94.02	93.7627	99.993	44.3051
42	ICDC-VC0129	Asia	China	1994	#N/A	Ogawa	1	1	0	0	1	0	0	0	100.002	99.997	99.993	99.989
43	ICDC-VC0143	Asia	China(GD)	2001	#N/A	Ogawa	1	1	0	0	1	0	0	0	100	99.991	99.993	99.989									1	1	1	0	1	0	0	1	1	1	1	1	1	0	0	0	0	0	0	0	0	0	0
44	ICDC-VC0368	Asia	China(JX)	2000	#N/A		1	0	1	0	0	0	1	0	99.982	0	99.993	99.993									0	0	0	0	0	0	0	0	0	0	0	0	0	0	0	0	0	0	0	0	0	0	0
45	ICDC-VC0449	Asia	China(JX)	2004	#N/A		1	0	1	0	0	0	1	0	99.987	0	99.993	99.993									0	0	0	0	0	0	0	0	0	0	0	0	0	0	0	0	0	0	0	0	0	0	0
46	ICDC-VC0605	Asia	China(SC)	2000	#N/A	Ogawa	1	1	0	0	1	0	0	0	100	99.997	99.993	99.989									0	0	0	0	0	0	0	0	0	0	0	0	0	0	0	0	0	0	0	0	0	0	0
47	ICDC-VC0636	Asia	China(JX)	2006	#N/A		1	0	1	0	0	0	1	0	99.989	0	99.993	99.993									0	0	0	0	1	0	0	0	0	0	0	0	0	0	0	0	0	0	0	0	0	0	0
48	ICDC-VC0909	Asia	China(GS)	2002	#N/A		1	0	1	0	0	0	1	0	99.982	0	99.993	99.993									1	1	1	0	0	0	0	1	1	1	1	1	1	0	0	0	0	1	0	0	0	0	0
49	ICDC-VC1398	Asia	China(ZJ)	2002	#N/A		1	0	1	0	0	0	1	0	99.982	0	99.993	0									0	1	0	0	0	0	0	1	1	1	1	1	1	0	0	0	0	0	0	0	0	0	0
50	ICDC-VC1451	Asia	China(GD)	2006	#N/A	Inaba	0	0	0	0	0	0	0	1	0	0	0	0									1	1	1	0	1	0	0	1	1	1	1	1	1	0	0	0	0	1	0	0	0	0	0
51	ICDC-VC1459	Asia	China(GD)	2006	#N/A	Inaba	0	0	0	0	0	0	0	1	0	0	0	0									0	0	0	0	0	0	0	0	0	0	0	0	0	0	0	0	0	0	0	0	0	0	0
52	ICDC-VC1460	Asia	China(GD)	2006	#N/A		0	0	0	0	0	0	0	0	60	0	0	0									0	0	0	0	1	0	0	0	0	0	0	0	0	0	0	0	0	0	0	0	0	0	0
53	ICDC-VC1464	Asia	China	2006	#N/A		1	0	1	0	0	0	1	0	99.982	0	99.993	99.993									0	0	0	0	1	0	0	0	0	0	0	0	0	0	0	0	0	0	0	0	0	0	0
54	ICDC-VC1575	Asia	China(GD)	1990	#N/A	Ogawa	1	1	0	0	1	0	0	0	99.992	99.983	99.993	99.993									0	0	0	0	1	0	0	0	0	0	0	0	0	0	0	0	0	0	0	0	0	0	0
55	ICDC-VC1824	Asia	China(CQ)	1984	#N/A	Ogawa	1	0	0	0	1	0	0	0	99.992	99.995	99.993	99.993									1	1	1	0	1	0	0	1	1	1	1	1	1	0	0	0	0	0	1	1	1	1	1
56	ICDC-VC2370	Asia	China(SC)	2007	#N/A		1	1	0	0	1	0	0	0	100.002	60.1282	99.993	99.989									1	1	1	0	1	0	0	1	1	1	1	1	1	0	0	0	0	0	1	1	1	1	1
57	ICDC-VC2530	Asia	China(SD)	1996	#N/A	Ogawa	1	0	1	0	0	0	1	0	99.982	0	99.979	99.993									0	0	0	0	0	0	0	0	0	0	0	0	0	0	0	0	0	0	0	0	0	0	0
58	ICDC-VC2873	Asia	China(GD)	1961	#N/A	Ogawa	1	0	1	0	1	0	0	0	99.99	99.997	100	99.996									0	0	0	0	1	0	0	0	0	0	0	0	0	0	0	0	0	0	0	0	0	0	0
59	ICDC-VC2874	Asia	China(GD)	1961	#N/A	Ogawa	1	0	1	0	1	0	0	0	99.99	99.997	99.986	99.996									0	0	0	0	1	0	0	0	0	0	0	0	0	0	0	0	0	0	0	0	0	0	0
60	ICDC-VC3741	Asia	China(GD)	1990	#N/A	Ogawa	0	0	0	0	1	0	0	0	99.992	99.983	99.993	99.993									0	0	0	0	1	0	0	0	0	0	0	0	0	0	0	0	0	0	0	0	0	0	0
61	ICDC-VC4039	Asia	China(LN)	1993	#N/A	Ogawa	1	1	0	0	1	0	0	0	100.002	99.997	99.993	99.989									0	0	0	0	1	0	0	0	0	0	0	0	0	0	0	0	0	0	0	0	0	0	0
62	ICDC-VC4354	Asia	China(LN)	2010	#N/A		1	0	1	0	0	0	1	0	0	99.997	99.993	99.989									0	0	0	0	1	0	0	0	0	0	0	0	0	0	0	0	0	0	0	0	0	0	0
63	ICDC-VC5997	Asia	China(FJ)	2014	#N/A		1	0	1	0	0	0	1	0	99.974	0	99.993	99.993									0	0	0	0	1	0	0	0	0	0	0	0	0	0	0	0	0	0	0	0	0	0	0
64	N16961	Asia	Bangladesh	1975	#N/A		1	0	1	0	1	0	0	0	0	0	100	100									0	0	0	0	1	0	0	0	0	0	0	0	0	0	0	0	0	0	0	0	0	0	0
65																											0	0	0	0	1	0	0	0	0	0	0	0	0	0	0	0	0	0	0	0	0	0	0
[truncated: 61 more columns]
